# Supplementary material for: Network Analysis to Identify MicroRNAs Involved in Alzheimer’s Disease and to Improve Drug Prioritization
Source: Biomedicines. 2026 Jan 11;14(1):147. doi: 10.3390/biomedicines14010147 (PMC12839359; doi:10.3390/biomedicines14010147)
Supplement: Supplementary file 1 [file biomedicines-14-00147-s001.zip]

Archive with 4 entries (4 files):
- Suppl Figure S1.jpg
- Suppl Table S1.xlsx
- Supplementary Table S2.pdf
- Supplementary Table S3 .pdf
