# Supplementary material for: Network Analysis to Identify MicroRNAs Involved in Alzheimer’s Disease and to Improve Drug Prioritization
Source: Biomedicines. 2026 Jan 11;14(1):147. doi: 10.3390/biomedicines14010147 (PMC12839359; doi:10.3390/biomedicines14010147)
Supplement: Supplementary file 1 [file biomedicines-14-00147-s001.zip › Suppl Table S1.xlsx]

## Sheet: Foglio1
microRNA	Expression in Hippocampus	Expression in Cortex
hsa-miR-142-3p	1.63	1.4
hsa-miR-150-5p	2.02	2.38
hsa-miR-138-5p	2.55	3.82
hsa-miR-181a-5p	4.54	4.8
hsa-miR-503-5p	0.7	0.23
hsa-miR-125b-5p	3.9	4.4
hsa-miR-9-5p	4.7	4.05
hsa-miR-497-5p	1.9	2.6
hsa-miR-181b-5p	4.03	3.5
hsa-miR-146a-5p	2	1.41
hsa-miR-139-5p	3	2.92
hsa-miR-155-3p	0	0
hsa-miR-140-5p	2.1	1.47
hsa-miR-144-3p	1.8	2
hsa-miR-15a-5p	2.12	2.6
hsa-miR-27a-3p	2.6	2.8
hsa-miR-320a	3.7	2.61
hsa-miR-217-5p	0.9	0.1
hsa-miR-16-5p	3.2	3.5
hsa-miR-107	2.7	3
hsa-mir-542-3p	0.8	0.87
hsa-miR-211-5p	1.3	1.4
hsa-miR-483-5p	0.6	0.4
hsa-miR-217-3p	0.015	0.06
hsa-miR-122-5p	1.44	0.24
hsa-miR-200c-3p	1.2	0.3
hsa-miR-26a-5p	4.1	4.55
hsa-miR-29a-3p	3.7	3.55
hsa-miR-34a-5p	2.49	2.1
hsa-miR-21-5p	3.37	3.05
hsa-miR-320a-5p	0.04	0.02
hsa-miR-199a-5p	1.5	2.3
hsa-miR-181c-5p	2.5	3.4
hsa-miR-214-3p	0.96	0.89
hsa-miR-544a	0.97	0.22
hsa-miR-34b-3p	1.5	0.7
hsa-miR-133b	0.7	0.8
hsa-miR-99b-3p	2.42	1.6
hsa-miR-204-5p	2.8	3.01
hsa-miR-192-5p	1.8	2.9
hsa-miR-451a	3.2	3
hsa-miR-132-3p	2.7	2.5
hsa-miR-663a	0.12	0.38
hsa-miR-7-5p	3.8	1.85
hsa-miR-449a	0.26	0.27
hsa-miR-34c-5p	2.53	2
hsa-miR-125a-5p	3.46	3.9
hsa-miR-29c-3p	3.08	3
hsa-miR-17-5p	2	1.96
hsa-miR-146b-5p	2.6	2.4
hsa-miR-181d-5p	2.4	2.3
hsa-miR-15b-5p	2.44	1.99
hsa-miR-22-3p	3	4
hsa-miR-195-5p	2.66	2.63
hsa-miR-99a-5p	3.67	3.5
hsa-miR-30c-5p	3.48	3.2
hsa-miR-372-3p	0.107	0.02
hsa-miR-143-3p	4	4.2
hsa-miR-200a-3p	1.08	0.67
hsa-miR-429	0.58	0
